# Supplementary material for: Association of haemato-biochemical indices and blood composite ratios with microfilaridermia in Onchocerciasis patients
Source: BMC Infect Dis. 2024 Apr 8;24:384. doi: 10.1186/s12879-024-09278-0 (PMC11003075; doi:10.1186/s12879-024-09278-0)
Supplement: Supplementary file 1 — Supplementary Material 1 [file 12879_2024_9278_MOESM1_ESM.xlsx]

## Sheet: MF-
	SPEARMAN'S CORRELATION ANALYSIS FOR MF- PARTICIPANTS
	ALT	AST	CREATININE	GGT	eGFR	WBC	RBC	HGB	HCT	PLT	Neutrophil [abs]	Lymphocyte [abs]	Monocyte [abs]	Eosinophil [abs]	Basophil [abs]	Neutrophil [%]	Lymphocyte [%]	Monocyte [%]	Eosinophil [%]	Basophil [%]	ENR x10	EMR	EBR	NLR	ELR x10
ALT	1	0.27388	-0.023094	0.260717	0.14778	0.0232327	-0.0431759	0.099197	0.0454094	-0.282418	-0.0113081	0.133476	-0.00718819	-0.179426	0.020339	-0.0409535	0.0699931	-0.114917	-0.217474	0.0283109	-0.216414	-0.285474	-0.277107	-0.12777	-0.223504
AST	0.27388	1	0.235146	0.145641	-0.0296477	-0.226825	-0.0411126	0.0272275	0.0413577	-0.356308	-0.390281	0.0522896	-0.195305	-0.0169025	-0.0905644	-0.375458	0.287308	0.0756174	0.080798	-0.0183827	0.135641	0.00282875	0.0928277	-0.336237	-0.0192558
CREATININE	-0.023094	0.235146	1	0.162563	-0.661952	0.0577394	0.487727	0.391627	0.44515	-0.19009	-0.029513	-0.0531671	0.455005	0.313868	0.257377	-0.0848689	-0.10208	0.519663	0.364951	0.273602	0.372563	0.236401	0.169485	-0.0162117	0.345925
GGT	0.260717	0.145641	0.162563	1	-0.00122249	0.0508177	-0.0472224	0.0241664	-0.00856138	-0.141962	0.0067232	0.228864	-0.0203395	0.0691343	0.152851	-0.175414	0.124083	-0.15107	0.0437973	0.135494	0.0647971	0.0565706	-0.0784464	-0.190265	0.0440098
eGFR	0.14778	-0.0296477	-0.661952	-0.00122249	1	0.0119211	-0.0759532	0.0710462	0.0327932	0.194071	0.0392696	-0.00321052	-0.189173	-0.0133068	0.0531655	0.0363664	-0.00427873	-0.252447	-0.0389055	0.0631323	-0.0709865	0.024463	-0.00389938	-0.0323986	-0.0834352
WBC	0.0232327	-0.226825	0.0577394	0.0508177	0.0119211	1	0.189454	0.162842	0.164908	0.188904	0.806755	0.525229	0.659758	0.452578	0.613899	0.28685	-0.399358	-0.0693531	0.220855	0.297791	0.125105	0.286719	0.122964	0.305159	0.267079
RBC	-0.0431759	-0.0411126	0.487727	-0.0472224	-0.0759532	0.189454	1	0.758624	0.901842	0.429357	0.145171	-0.0391407	0.444445	0.2826	0.290591	0.124542	-0.233056	0.372353	0.287876	0.23052	0.24935	0.180275	0.0933629	0.0943757	0.270421
HGB	0.099197	0.0272275	0.391627	0.0241664	0.0710462	0.162842	0.758624	1	0.908493	0.211915	0.0879407	-0.0784239	0.427981	0.329149	0.315359	0.0799878	-0.265831	0.406948	0.339683	0.283968	0.29262	0.187773	0.146017	0.0852008	0.307969
HCT	0.0454094	0.0413577	0.44515	-0.00856138	0.0327932	0.164908	0.901842	0.908493	1	0.318606	0.100436	-0.116626	0.444308	0.331599	0.369766	0.107621	-0.293227	0.45449	0.359563	0.369191	0.315725	0.216291	0.108468	0.113371	0.347959
PLT	-0.282418	-0.356308	-0.19009	-0.141962	0.194071	0.188904	0.429357	0.211915	0.318606	1	0.251509	-0.0503746	0.159275	0.0092536	0.15229	0.216365	-0.0889364	-0.0127676	-0.0357716	0.0535151	-0.036372	-0.00772112	-0.091062	0.182166	-0.0366748
Neutrophil [abs]	-0.0113081	-0.390281	-0.029513	0.0067232	0.0392696	0.806755	0.145171	0.0879407	0.100436	0.251509	1	0.0463197	0.505238	0.24394	0.379656	0.751566	-0.736955	-0.145249	0.029196	0.134786	-0.136767	0.086684	0.025841	0.752598	0.217434
Lymphocyte [abs]	0.133476	0.0522896	-0.0531671	0.228864	-0.00321052	0.525229	-0.0391407	-0.0784239	-0.116626	-0.0503746	0.0463197	1	0.239137	0.159832	0.320581	-0.459986	0.460327	-0.189001	0.0185058	0.103976	0.08692	0.0965966	-0.0637191	-0.555309	-0.155481
Monocyte [abs]	-0.00718819	-0.195305	0.455005	-0.0203395	-0.189173	0.659758	0.444445	0.427981	0.444308	0.159275	0.505238	0.239137	1	0.424154	0.560107	0.109489	-0.369705	0.633512	0.302532	0.359835	0.273381	0.192717	0.100237	0.199205	0.339196
Eosinophil [abs]	-0.179426	-0.0169025	0.313868	0.0691343	-0.0133068	0.452578	0.2826	0.329149	0.331599	0.0092536	0.24394	0.159832	0.424154	1	0.641136	-0.100941	-0.336724	0.119988	0.957004	0.537117	0.91067	0.951871	0.788398	0.0938432	0.924442
Basophil [abs]	0.020339	-0.0905644	0.257377	0.152851	0.0531655	0.613899	0.290591	0.315359	0.369766	0.15229	0.379656	0.320581	0.560107	0.641136	1	-0.000960749	-0.287846	0.13652	0.562296	0.913786	0.53674	0.533221	0.099834	0.0565327	0.524849
Neutrophil [%]	-0.0409535	-0.375458	-0.0848689	-0.175414	0.0363664	0.28685	0.124542	0.0799878	0.107621	0.216365	0.751566	-0.459986	0.109489	-0.100941	-0.000960749	1	-0.8213	-0.140203	-0.199022	-0.0449803	-0.389364	-0.174591	-0.138226	0.934902	0.0377416
Lymphocyte [%]	0.0699931	0.287308	-0.10208	0.124083	-0.00427873	-0.399358	-0.233056	-0.265831	-0.293227	-0.0889364	-0.736955	0.460327	-0.369705	-0.336724	-0.287846	-0.8213	1	-0.140138	-0.266453	-0.241826	-0.0797738	-0.22827	-0.233045	-0.896156	-0.498319
Monocyte [%]	-0.114917	0.0756174	0.519663	-0.15107	-0.252447	-0.0693531	0.372353	0.406948	0.45449	-0.0127676	-0.145249	-0.189001	0.633512	0.119988	0.13652	-0.140203	-0.140138	1	0.220803	0.206741	0.257206	-0.00130039	0.0196618	-0.0467926	0.195719
Eosinophil [%]	-0.217474	0.080798	0.364951	0.0437973	-0.0389055	0.220855	0.287876	0.339683	0.359563	-0.0357716	0.029196	0.0185058	0.302532	0.957004	0.562296	-0.199022	-0.266453	0.220803	1	0.549477	0.972176	0.954726	0.802203	0.00588595	0.936941
Basophil [%]	0.0283109	-0.0183827	0.273602	0.135494	0.0631323	0.297791	0.23052	0.283968	0.369191	0.0535151	0.134786	0.103976	0.359835	0.537117	0.913786	-0.0449803	-0.241826	0.206741	0.549477	1	0.545275	0.482127	0.020179	0.00449872	0.50056
ENR x10	-0.216414	0.135641	0.372563	0.0647971	-0.0709865	0.125105	0.24935	0.29262	0.315725	-0.036372	-0.136767	0.08692	0.273381	0.91067	0.53674	-0.389364	-0.0797738	0.257206	0.972176	0.545275	1	0.920031	0.760896	-0.179658	0.866203
EMR	-0.285474	0.00282875	0.236401	0.0565706	0.024463	0.286719	0.180275	0.187773	0.216291	-0.00772112	0.086684	0.0965966	0.192717	0.951871	0.533221	-0.174591	-0.22827	-0.00130039	0.954726	0.482127	0.920031	1	0.831472	0.0165902	0.898097
EBR	-0.277107	0.0928277	0.169485	-0.0784464	-0.00389938	0.122964	0.0933629	0.146017	0.108468	-0.091062	0.025841	-0.0637191	0.100237	0.788398	0.099834	-0.138226	-0.233045	0.0196618	0.802203	0.020179	0.760896	0.831472	1	0.0948157	0.791957
NLR	-0.12777	-0.336237	-0.0162117	-0.190265	-0.0323986	0.305159	0.0943757	0.0852008	0.113371	0.182166	0.752598	-0.555309	0.199205	0.0938432	0.0565327	0.934902	-0.896156	-0.0467926	0.00588595	0.00449872	-0.179658	0.0165902	0.0948157	1	0.281806
ELR x10	-0.223504	-0.0192558	0.345925	0.0440098	-0.0834352	0.267079	0.270421	0.307969	0.347959	-0.0366748	0.217434	-0.155481	0.339196	0.924442	0.524849	0.0377416	-0.498319	0.195719	0.936941	0.50056	0.866203	0.898097	0.791957	0.281806	1
	LEVEL OF SIGNIFICANCE FOR SPEARMAN'S CORRELATION ANALYSIS FOR MF- PARTICIPANTS
	ALT	AST	CREATININE	GGT	eGFR	WBC	RBC	HGB	HCT	PLT	Neutrophil [abs]	Lymphocyte [abs]	Monocyte [abs]	Eosinophil [abs]	Basophil [abs]	Neutrophil [%]	Lymphocyte [%]	Monocyte [%]	Eosinophil [%]	Basophil [%]	ENR x10	EMR	EBR	NLR	ELR x10
ALT		0.117024	0.896851	0.13642	0.404246	0.896235	0.808429	0.576737	0.798717	0.105597	0.94939	0.451716	0.967817	0.309932	0.909102	0.818121	0.694066	0.517527	0.216643	0.873719	0.218947	0.101718	0.112602	0.471455	0.203856
AST	0.117024		0.180669	0.411159	0.867807	0.197043	0.817426	0.878515	0.816356	0.0386085	0.0224934	0.768991	0.268329	0.924412	0.610491	0.0286587	0.0994425	0.670809	0.649648	0.917814	0.444344	0.987332	0.601561	0.0518619	0.913925
CREATININE	0.896851	0.180669		0.358319	2.01174e-05	0.745671	0.00343431	0.0219927	0.00833753	0.281568	0.868403	0.765222	0.00685651	0.0706558	0.141696	0.633206	0.565655	0.00163411	0.0338187	0.117412	0.0300116	0.178285	0.337936	0.927493	0.0450731
GGT	0.13642	0.411159	0.358319		0.994525	0.775325	0.790855	0.892088	0.961673	0.423201	0.969898	0.192937	0.9091	0.697642	0.388129	0.321053	0.484446	0.393745	0.805724	0.444843	0.715799	0.750654	0.659221	0.281117	0.8048
eGFR	0.404246	0.867807	2.01174e-05	0.994525		0.94665	0.669429	0.689689	0.853925	0.271424	0.825482	0.985623	0.28394	0.940459	0.765229	0.838208	0.98084	0.149756	0.827076	0.72281	0.689937	0.890772	0.982538	0.855664	0.638978
WBC	0.896235	0.197043	0.745671	0.775325	0.94665		0.283213	0.357483	0.351332	0.284637	8.33186e-09	0.00142501	2.19082e-05	0.00719857	0.000112718	0.100008	0.0192921	0.69673	0.209409	0.0871719	0.480827	0.100169	0.488426	0.0792694	0.126769
RBC	0.808429	0.817426	0.00343431	0.790855	0.669429	0.283213		2.00838e-07	3.35373e-13	0.0112766	0.412686	0.826046	0.00845326	0.105362	0.0954668	0.482821	0.184688	0.0301117	0.0987452	0.189647	0.154984	0.307611	0.599457	0.595485	0.121908
HGB	0.576737	0.878515	0.0219927	0.892088	0.689689	0.357483	2.00838e-07		1.14635e-13	0.22891	0.620912	0.659313	0.0115698	0.0573268	0.0692577	0.65294	0.128622	0.0169149	0.0493593	0.103615	0.093071	0.287585	0.40994	0.631873	0.0764055
HCT	0.798717	0.816356	0.00833753	0.961673	0.853925	0.351332	3.35373e-13	1.14635e-13		0.0662875	0.571963	0.511277	0.00847574	0.0553884	0.0313675	0.544633	0.0923623	0.00692788	0.0367441	0.0316523	0.0689175	0.219217	0.541451	0.523216	0.0437424
PLT	0.105597	0.0386085	0.281568	0.423201	0.271424	0.284637	0.0112766	0.22891	0.0662875		0.151326	0.777235	0.368253	0.958576	0.389892	0.219055	0.616948	0.942868	0.84082	0.763729	0.838183	0.965432	0.608522	0.302481	0.836854
Neutrophil [abs]	0.94939	0.0224934	0.868403	0.969898	0.825482	8.33186e-09	0.412686	0.620912	0.571963	0.151326		0.794768	0.00230575	0.164436	0.0267868	3.01189e-07	6.69041e-07	0.412433	0.869804	0.447249	0.440538	0.62593	0.884659	2.84101e-07	0.21673
Lymphocyte [abs]	0.451716	0.768991	0.765222	0.192937	0.985623	0.00142501	0.826046	0.659313	0.511277	0.777235	0.794768		0.173167	0.36656	0.06453	0.00619769	0.00615466	0.284385	0.917265	0.558421	0.624986	0.586816	0.720336	0.000652036	0.379918
Monocyte [abs]	0.967817	0.268329	0.00685651	0.9091	0.28394	2.19082e-05	0.00845326	0.0115698	0.00847574	0.368253	0.00230575	0.173167		0.012419	0.00057163	0.53763	0.0313975	5.7774e-05	0.0820205	0.0365917	0.11772	0.274848	0.572727	0.258699	0.0497075
Eosinophil [abs]	0.309932	0.924412	0.0706558	0.697642	0.940459	0.00719857	0.105362	0.0573268	0.0553884	0.958576	0.164436	0.36656	0.012419		4.39992e-05	0.570022	0.0515024	0.49909	9.20828e-19	0.00105531	7.92468e-14	5.39287e-18	3.08665e-08	0.597572	6.01588e-15
Basophil [abs]	0.909102	0.610491	0.141696	0.388129	0.765229	0.000112718	0.0954668	0.0692577	0.0313675	0.389892	0.0267868	0.06453	0.00057163	4.39992e-05		0.995697	0.0987822	0.44137	0.000537961	4.5939e-14	0.0010656	0.00116589	0.57428	0.750816	0.00143852
Neutrophil [%]	0.818121	0.0286587	0.633206	0.321053	0.838208	0.100008	0.482821	0.65294	0.544633	0.219055	3.01189e-07	0.00619769	0.53763	0.570022	0.995697		2.66431e-09	0.429027	0.259146	0.800581	0.0228399	0.323365	0.435628	5.98395e-16	0.832175
Lymphocyte [%]	0.694066	0.0994425	0.565655	0.484446	0.98084	0.0192921	0.184688	0.128622	0.0923623	0.616948	6.69041e-07	0.00615466	0.0313975	0.0515024	0.0987822	2.66431e-09		0.429245	0.127697	0.168239	0.653811	0.194127	0.184708	7.91707e-13	0.00270556
Monocyte [%]	0.517527	0.670809	0.00163411	0.393745	0.149756	0.69673	0.0301117	0.0169149	0.00692788	0.942868	0.412433	0.284385	5.7774e-05	0.49909	0.44137	0.429027	0.429245		0.209518	0.240742	0.14197	0.994176	0.912116	0.792717	0.267296
Eosinophil [%]	0.216643	0.649648	0.0338187	0.805724	0.827076	0.209409	0.0987452	0.0493593	0.0367441	0.84082	0.869804	0.917265	0.0820205	9.20828e-19	0.000537961	0.259146	0.127697	0.209518		0.00076315	9.715e-22	2.06911e-18	1.16746e-08	0.973645	3.65007e-16
Basophil [%]	0.873719	0.917814	0.117412	0.444843	0.72281	0.0871719	0.189647	0.103615	0.0316523	0.763729	0.447249	0.558421	0.0365917	0.00105531	4.5939e-14	0.800581	0.168239	0.240742	0.00076315		0.000853237	0.0038842	0.909814	0.979855	0.00256992
ENR x10	0.218947	0.444344	0.0300116	0.715799	0.689937	0.480827	0.154984	0.093071	0.0689175	0.838183	0.440538	0.624986	0.11772	7.92468e-14	0.0010656	0.0228399	0.653811	0.14197	9.715e-22	0.000853237		1.44407e-14	1.75754e-07	0.309299	3.65321e-11
EMR	0.101718	0.987332	0.178285	0.750654	0.890772	0.100169	0.307611	0.287585	0.219217	0.965432	0.62593	0.586816	0.274848	5.39287e-18	0.00116589	0.323365	0.194127	0.994176	2.06911e-18	0.0038842	1.44407e-14		1.12759e-09	0.925805	5.93946e-13
EBR	0.112602	0.601561	0.337936	0.659221	0.982538	0.488426	0.599457	0.40994	0.541451	0.608522	0.884659	0.720336	0.572727	3.08665e-08	0.57428	0.435628	0.184708	0.912116	1.16746e-08	0.909814	1.75754e-07	1.12759e-09		0.593763	2.41916e-08
NLR	0.471455	0.0518619	0.927493	0.281117	0.855664	0.0792694	0.595485	0.631873	0.523216	0.302481	2.84101e-07	0.000652036	0.258699	0.597572	0.750816	5.98395e-16	7.91707e-13	0.792717	0.973645	0.979855	0.309299	0.925805	0.593763		0.106386
ELR x10	0.203856	0.913925	0.0450731	0.8048	0.638978	0.126769	0.121908	0.0764055	0.0437424	0.836854	0.21673	0.379918	0.0497075	6.01588e-15	0.00143852	0.832175	0.00270556	0.267296	3.65007e-16	0.00256992	3.65321e-11	5.93946e-13	2.41916e-08	0.106386
