# Supplementary material for: Association of haemato-biochemical indices and blood composite ratios with microfilaridermia in Onchocerciasis patients
Source: BMC Infect Dis. 2024 Apr 8;24:384. doi: 10.1186/s12879-024-09278-0 (PMC11003075; doi:10.1186/s12879-024-09278-0)
Supplement: Supplementary file 2 — Supplementary Material 2 [file 12879_2024_9278_MOESM2_ESM.xlsx]

## Sheet: MF+
	SPEARMAN'S CORRELATION ANALYSIS FOR MF+ PARTICIPANTS
	ALT	AST	CREATININE	GGT	eGFR	WBC	RBC	HGB	HCT	PLT	Neutrophil [abs]	Lymphocyte [abs]	Monocyte [abs]	Eosinophil [abs]	Basophil [abs]	Neutrophil [%]	Lymphocyte [%]	Monocyte [%]	Eosinophil [%]	Basophil [%]	ENR x10	EMR	EBR	NLR	ELR x10
ALT	1	0.568414	0.0673124	0.262763	0.0748768	0.0010653	0.0636697	0.234836	0.229263	-0.081421	0.0255187	-0.0723534	0.104572	-0.000588463	0.145102	0.065418	-0.14798	0.0260727	0.00522054	0.096684	-0.0160105	-0.0101556	-0.0863932	0.106444	0.0407584
AST	0.568414	1	0.219466	0.328649	0.0227703	-0.0668386	0.134978	0.219477	0.211532	-0.113257	-0.0584606	-0.0126416	0.139703	-0.0891503	-0.0323608	-0.0551947	0.0590612	0.120032	-0.0791968	-0.0254353	-0.058443	-0.122168	-0.101119	-0.0637653	-0.0730226
CREATININE	0.0673124	0.219466	1	0.146393	-0.656432	-0.0216901	0.354638	0.315804	0.32323	-0.134901	-0.0140344	0.0410439	0.0345675	0.0435707	0.0104595	-0.0428578	0.0577419	0.0755264	0.0278079	0.0117854	0.0369295	0.0037439	0.0522287	-0.0297016	0.0438648
GGT	0.262763	0.328649	0.146393	1	-0.056804	0.0135277	0.106506	0.169023	0.211557	-0.195032	0.0670444	-0.00740837	0.0544184	-0.0997942	0.0608057	0.113451	-0.0636272	0.0265476	-0.0985958	0.0318963	-0.11391	-0.103767	-0.112947	0.116395	-0.0789004
eGFR	0.0748768	0.0227703	-0.656432	-0.056804	1	-0.00630607	0.0162027	0.119782	0.100294	0.00947651	-0.0918464	-0.0252982	-0.0305877	0.0775037	0.00241118	-0.0929325	0.00202689	-0.00846425	0.0770046	0.0306886	0.0849332	0.0865485	0.0448129	-0.0766312	0.0645247
WBC	0.0010653	-0.0668386	-0.0216901	0.0135277	-0.00630607	1	-0.0156713	0.0431833	-0.00476947	0.225515	0.653304	0.711487	0.371301	0.259146	0.364101	0.0896793	-0.179634	-0.283716	0.0626186	-0.0973587	0.0271757	0.134196	0.0444576	0.118229	0.071774
RBC	0.0636697	0.134978	0.354638	0.106506	0.0162027	-0.0156713	1	0.690863	0.782804	-0.05906	-0.0683303	-0.0178496	0.0696185	0.0256129	0.0867	-0.101172	0.0542519	0.178831	0.0187207	0.158718	0.040894	-0.0360198	-0.044504	-0.086247	-0.00865988
HGB	0.234836	0.219477	0.315804	0.169023	0.119782	0.0431833	0.690863	1	0.908258	-0.0584655	0.0430343	-0.0457919	0.132093	0.0165492	0.170317	0.00503601	-0.078708	0.146477	-0.00957701	0.19141	0.00031636	-0.0484204	-0.0969948	0.0490976	0.00153253
HCT	0.229263	0.211532	0.32323	0.211557	0.100294	-0.00476947	0.782804	0.908258	1	-0.0726066	0.0155972	-0.0920403	0.140673	-0.0629456	0.141449	0.00131165	-0.0437063	0.175449	-0.08513	0.158208	-0.0604761	-0.131375	-0.176697	0.0264782	-0.0754221
PLT	-0.081421	-0.113257	-0.134901	-0.195032	0.00947651	0.225515	-0.05906	-0.0584655	-0.0726066	1	0.226022	0.153799	0.108179	0.0797454	0.341064	0.114204	-0.0794577	-0.0102666	0.044718	0.321426	-0.000850184	0.0671358	-0.0693799	0.107097	0.0509099
Neutrophil [abs]	0.0255187	-0.0584606	-0.0140344	0.0670444	-0.0918464	0.653304	-0.0683303	0.0430343	0.0155972	0.226022	1	0.173629	0.130989	-0.277734	0.0307828	0.771094	-0.526318	-0.33825	-0.435643	-0.302337	-0.546362	-0.301558	-0.34971	0.748237	-0.343345
Lymphocyte [abs]	-0.0723534	-0.0126416	0.0410439	-0.00740837	-0.0252982	0.711487	-0.0178496	-0.0457919	-0.0920403	0.153799	0.173629	1	0.242762	0.219722	0.38617	-0.352479	0.491565	-0.193801	0.0650872	0.0481063	0.131739	0.12729	0.00391433	-0.46022	-0.0339268
Monocyte [abs]	0.104572	0.139703	0.0345675	0.0544184	-0.0305877	0.371301	0.0696185	0.132093	0.140673	0.108179	0.130989	0.242762	1	0.0358149	0.163555	-0.137647	-0.106489	0.68785	-0.0361489	-0.0705709	0.0114291	-0.269095	-0.038305	-0.0356262	-0.0232083
Eosinophil [abs]	-0.000588463	-0.0891503	0.0435707	-0.0997942	0.0775037	0.259146	0.0256129	0.0165492	-0.0629456	0.0797454	-0.277734	0.219722	0.0358149	1	0.376909	-0.58412	-0.0735698	-0.092944	0.968191	0.342373	0.946877	0.939648	0.848138	-0.355049	0.958146
Basophil [abs]	0.145102	-0.0323608	0.0104595	0.0608057	0.00241118	0.364101	0.0867	0.170317	0.141449	0.341064	0.0307828	0.38617	0.163555	0.376909	1	-0.237234	0.088617	-0.126918	0.279262	0.771803	0.305801	0.317182	-0.0544369	-0.193812	0.278509
Neutrophil [%]	0.065418	-0.0551947	-0.0428578	0.113451	-0.0929325	0.0896793	-0.101172	0.00503601	0.00131165	0.114204	0.771094	-0.352479	-0.137647	-0.58412	-0.237234	1	-0.596033	-0.250767	-0.630441	-0.327712	-0.756087	-0.502193	-0.484909	0.932489	-0.506628
Lymphocyte [%]	-0.14798	0.0590612	0.0577419	-0.0636272	0.00202689	-0.179634	0.0542519	-0.078708	-0.0437063	-0.0794577	-0.526318	0.491565	-0.106489	-0.0735698	0.088617	-0.596033	1	0.119588	-0.0582339	0.19033	0.0855384	-0.0590175	-0.0954595	-0.82304	-0.2158
Monocyte [%]	0.0260727	0.120032	0.0755264	0.0265476	-0.00846425	-0.283716	0.178831	0.146477	0.175449	-0.0102666	-0.33825	-0.193801	0.68785	-0.092944	-0.126918	-0.250767	0.119588	1	-0.019605	0.0862668	0.0336753	-0.320728	0.00170856	-0.193091	-0.0473528
Eosinophil [%]	0.00522054	-0.0791968	0.0278079	-0.0985958	0.0770046	0.0626186	0.0187207	-0.00957701	-0.08513	0.044718	-0.435643	0.0650872	-0.0361489	0.968191	0.279262	-0.630441	-0.0582339	-0.019605	1	0.372896	0.977016	0.939119	0.872003	-0.39163	0.977885
Basophil [%]	0.096684	-0.0254353	0.0117854	0.0318963	0.0306886	-0.0973587	0.158718	0.19141	0.158208	0.321426	-0.302337	0.0481063	-0.0705709	0.342373	0.771803	-0.327712	0.19033	0.0862668	0.372896	1	0.376842	0.349717	0.00404544	-0.287152	0.332428
ENR x10	-0.0160105	-0.058443	0.0369295	-0.11391	0.0849332	0.0271757	0.040894	0.00031636	-0.0604761	-0.000850184	-0.546362	0.131739	0.0114291	0.946877	0.305801	-0.756087	0.0855384	0.0336753	0.977016	0.376842	1	0.899614	0.837837	-0.537153	0.936536
EMR	-0.0101556	-0.122168	0.0037439	-0.103767	0.0865485	0.134196	-0.0360198	-0.0484204	-0.131375	0.0671358	-0.301558	0.12729	-0.269095	0.939648	0.317182	-0.502193	-0.0590175	-0.320728	0.939119	0.349717	0.899614	1	0.816448	-0.308255	0.928278
EBR	-0.0863932	-0.101119	0.0522287	-0.112947	0.0448129	0.0444576	-0.044504	-0.0969948	-0.176697	-0.0693799	-0.34971	0.00391433	-0.038305	0.848138	-0.0544369	-0.484909	-0.0954595	0.00170856	0.872003	0.00404544	0.837837	0.816448	1	-0.278128	0.868237
NLR	0.106444	-0.0637653	-0.0297016	0.116395	-0.0766312	0.118229	-0.086247	0.0490976	0.0264782	0.107097	0.748237	-0.46022	-0.0356262	-0.355049	-0.193812	0.932489	-0.82304	-0.193091	-0.39163	-0.287152	-0.537153	-0.308255	-0.278128	1	-0.240789
ELR x10	0.0407584	-0.0730226	0.0438648	-0.0789004	0.0645247	0.071774	-0.00865988	0.00153253	-0.0754221	0.0509099	-0.343345	-0.0339268	-0.0232083	0.958146	0.278509	-0.506628	-0.2158	-0.0473528	0.977885	0.332428	0.936536	0.928278	0.868237	-0.240789	1
	LEVEL OF SIGNIFICANCE FOR SPEARMAN'S CORRELATION ANALYSIS FOR MF+ PARTICIPANTS
	ALT	AST	CREATININE	GGT	eGFR	WBC	RBC	HGB	HCT	PLT	Neutrophil [abs]	Lymphocyte [abs]	Monocyte [abs]	Eosinophil [abs]	Basophil [abs]	Neutrophil [%]	Lymphocyte [%]	Monocyte [%]	Eosinophil [%]	Basophil [%]	ENR x10	EMR	EBR	NLR	ELR x10
ALT		2.53348e-10	0.495071	0.00676805	0.447768	0.991395	0.518755	0.0158928	0.018645	0.408973	0.796098	0.46326	0.288403	0.995246	0.139706	0.507317	0.131938	0.79177	0.957848	0.326515	0.871223	0.918105	0.380862	0.279812	0.679737
AST	2.53348e-10		0.024485	0.000619476	0.817654	0.49812	0.169801	0.0244771	0.0302973	0.25	0.553596	0.898155	0.155209	0.365791	0.743126	0.576002	0.549522	0.222597	0.421932	0.796749	0.553717	0.214415	0.304707	0.518126	0.459123
CREATININE	0.495071	0.024485		0.13618	2.91127e-14	0.826165	0.00020574	0.00103185	0.000770366	0.170046	0.887004	0.677618	0.726282	0.658973	0.915663	0.664213	0.558491	0.443828	0.778258	0.905019	0.708395	0.969764	0.596708	0.763587	0.656816
GGT	0.00676805	0.000619476	0.13618		0.564909	0.891059	0.279529	0.0847686	0.0302767	0.0461796	0.496794	0.94021	0.581389	0.311119	0.537772	0.249185	0.519035	0.788066	0.316994	0.746688	0.247259	0.292153	0.251305	0.237032	0.423677
eGFR	0.447768	0.817654	2.91127e-14	0.564909		0.949094	0.86969	0.223568	0.30869	0.923564	0.351413	0.797822	0.75675	0.431953	0.980524	0.345723	0.983628	0.931708	0.434933	0.755973	0.388992	0.380003	0.649882	0.437171	0.513145
WBC	0.991395	0.49812	0.826165	0.891059	0.949094		0.873928	0.661818	0.961487	0.0207193	4.23135e-14	1.80139e-17	9.63848e-05	0.00759787	0.000134436	0.362942	0.0667121	0.00335763	0.525695	0.323134	0.783173	0.172308	0.652476	0.229671	0.466858
RBC	0.518755	0.169801	0.00020574	0.279529	0.86969	0.873928		3.47562e-16	5.99695e-23	0.549531	0.488557	0.85658	0.480378	0.795361	0.379166	0.304452	0.582548	0.0679582	0.849661	0.105841	0.67873	0.715266	0.652137	0.381671	0.930134
HGB	0.0158928	0.0244771	0.00103185	0.0847686	0.223568	0.661818	3.47562e-16		9.13066e-41	0.553563	0.662914	0.642752	0.179194	0.866929	0.0823784	0.959336	0.424811	0.135954	0.922756	0.0504628	0.997444	0.623773	0.324955	0.618922	0.987621
HCT	0.018645	0.0302973	0.000770366	0.0302767	0.30869	0.961487	5.99695e-23	9.13066e-41		0.461693	0.87452	0.350393	0.152332	0.523531	0.15006	0.989405	0.657978	0.0734205	0.38789	0.106982	0.539983	0.181591	0.0713645	0.788607	0.444459
PLT	0.408973	0.25	0.170046	0.0461796	0.923564	0.0207193	0.549531	0.553563	0.461693		0.0204275	0.117245	0.272001	0.418714	0.000370276	0.246037	0.4204	0.917213	0.650574	0.00082761	0.993132	0.496206	0.481887	0.276853	0.606021
Neutrophil [abs]	0.796098	0.553596	0.887004	0.496794	0.351413	4.23135e-14	0.488557	0.662914	0.87452	0.0204275		0.0765016	0.182889	0.00412403	0.755247	6.47689e-22	8.09669e-09	0.000416869	3.4048e-06	0.00172061	1.65121e-09	0.00177095	0.00025545	4.5942e-20	0.000336079
Lymphocyte [abs]	0.46326	0.898155	0.677618	0.94021	0.797822	1.80139e-17	0.85658	0.642752	0.350393	0.117245	0.0765016		0.0125873	0.0243143	4.7278e-05	0.000226296	1.01024e-07	0.0475999	0.509471	0.626028	0.180372	0.195667	0.968388	7.83352e-07	0.731159
Monocyte [abs]	0.288403	0.155209	0.726282	0.581389	0.75675	9.63848e-05	0.480378	0.179194	0.152332	0.272001	0.182889	0.0125873		0.716817	0.0954894	0.161437	0.279605	5.24663e-16	0.714289	0.474378	0.907878	0.00550677	0.698051	0.718245	0.814209
Eosinophil [abs]	0.995246	0.365791	0.658973	0.311119	0.431953	0.00759787	0.795361	0.866929	0.523531	0.418714	0.00412403	0.0243143	0.716817		7.39732e-05	6.11275e-11	0.455756	0.345663	8.59147e-64	0.000350278	1.48145e-52	8.79933e-50	3.51406e-30	0.000202029	9.17057e-58
Basophil [abs]	0.139706	0.743126	0.915663	0.537772	0.980524	0.000134436	0.379166	0.0823784	0.15006	0.000370276	0.755247	4.7278e-05	0.0954894	7.39732e-05		0.014821	0.368677	0.196987	0.00391458	5.63111e-22	0.00151196	0.000977911	0.581261	0.0475873	0.00401653
Neutrophil [%]	0.507317	0.576002	0.664213	0.249185	0.345723	0.362942	0.304452	0.959336	0.989405	0.246037	6.47689e-22	0.000226296	0.161437	6.11275e-11	0.014821		1.97455e-11	0.00987426	5.73051e-13	0.000643463	1.12087e-20	4.80955e-08	1.58781e-07	2.35582e-47	3.50209e-08
Lymphocyte [%]	0.131938	0.549522	0.558491	0.519035	0.983628	0.0667121	0.582548	0.424811	0.657978	0.4204	8.09669e-09	1.01024e-07	0.279605	0.455756	0.368677	1.97455e-11		0.224326	0.555138	0.0518018	0.385609	0.549819	0.332708	4.71673e-27	0.0270396
Monocyte [%]	0.79177	0.222597	0.443828	0.788066	0.931708	0.00335763	0.0679582	0.135954	0.0734205	0.917213	0.000416869	0.0475999	5.24663e-16	0.345663	0.196987	0.00987426	0.224326		0.842649	0.381561	0.733077	0.000850784	0.986199	0.0484365	0.631453
Eosinophil [%]	0.957848	0.421932	0.778258	0.316994	0.434933	0.525695	0.849661	0.922756	0.38789	0.650574	3.4048e-06	0.509471	0.714289	8.59147e-64	0.00391458	5.73051e-13	0.555138	0.842649		8.94419e-05	5.77908e-71	1.36055e-49	9.9365e-34	3.60804e-05	8.1268e-72
Basophil [%]	0.326515	0.796749	0.905019	0.746688	0.755973	0.323134	0.105841	0.0504628	0.106982	0.00082761	0.00172061	0.626028	0.474378	0.000350278	5.63111e-22	0.000643463	0.0518018	0.381561	8.94419e-05		7.42095e-05	0.00025537	0.96733	0.00297769	0.000530864
ENR x10	0.871223	0.553717	0.708395	0.247259	0.388992	0.783173	0.67873	0.997444	0.539983	0.993132	1.65121e-09	0.180372	0.907878	1.48145e-52	0.00151196	1.12087e-20	0.385609	0.733077	5.77908e-71	7.42095e-05		7.53212e-39	7.83208e-29	3.47271e-09	1.08244e-48
EMR	0.918105	0.214415	0.969764	0.292153	0.380003	0.172308	0.715266	0.623773	0.181591	0.496206	0.00177095	0.195667	0.00550677	8.79933e-50	0.000977911	4.80955e-08	0.549819	0.000850784	1.36055e-49	0.00025537	7.53212e-39		2.59454e-26	0.00137839	4.76883e-46
EBR	0.380862	0.304707	0.596708	0.251305	0.649882	0.652476	0.652137	0.324955	0.0713645	0.481887	0.00025545	0.968388	0.698051	3.51406e-30	0.581261	1.58781e-07	0.332708	0.986199	9.9365e-34	0.96733	7.83208e-29	2.59454e-26		0.00406907	4.00424e-33
NLR	0.279812	0.518126	0.763587	0.237032	0.437171	0.229671	0.381671	0.618922	0.788607	0.276853	4.5942e-20	7.83352e-07	0.718245	0.000202029	0.0475873	2.35582e-47	4.71673e-27	0.0484365	3.60804e-05	0.00297769	3.47271e-09	0.00137839	0.00406907		0.0133484
ELR x10	0.679737	0.459123	0.656816	0.423677	0.513145	0.466858	0.930134	0.987621	0.444459	0.606021	0.000336079	0.731159	0.814209	9.17057e-58	0.00401653	3.50209e-08	0.0270396	0.631453	8.1268e-72	0.000530864	1.08244e-48	4.76883e-46	4.00424e-33	0.0133484
